# Supplementary material for: ﻿Cremastobombyciasocoromaensis sp. nov., the first South American representative of the micromoth genus Cremastobombycia Braun (Lepidoptera, Gracillariidae, Lithocolletinae)
Source: Zookeys. 2024 Nov 25;1218:333–42. doi: 10.3897/zookeys.1218.135606 (PMC11612635; doi:10.3897/zookeys.1218.135606)
Supplement: XML Treatment for Cremastobombycia socoromaensis [file zookeys.1218.135606-treatment1.xml]

<!DOCTYPE tp:taxon-treatment
  PUBLIC "-//TaxonX//DTD Taxonomic Treatment Publishing DTD v0 20100105//EN" "tax-treatment-NSO.dtd">
<tp:taxon-treatment xmlns:tp="http://www.plazi.org/taxpub"><tp:treatment-meta><kwd-group><label>Taxon classification</label><kwd>
              <named-content content-type="kingdom">Animalia</named-content>
            </kwd><kwd>
              <named-content content-type="order">Lepidoptera</named-content>
            </kwd><kwd>
              <named-content content-type="family">Gracillariidae</named-content>
            </kwd></kwd-group><mixed-citation publication-type="journal"><person-group><name><surname>Vargas</surname><given-names>Héctor A.</given-names></name></person-group><article-title>﻿<italic><tp:taxon-name><tp:taxon-name-part taxon-name-part-type="genus" reg="Cremastobombycia">Cremastobombycia</tp:taxon-name-part><tp:taxon-name-part taxon-name-part-type="species" reg="socoromaensis">socoromaensis</tp:taxon-name-part></tp:taxon-name></italic> sp. nov., the first South American representative of the micromoth genus <italic><tp:taxon-name><tp:taxon-name-part taxon-name-part-type="genus" reg="Cremastobombycia">Cremastobombycia</tp:taxon-name-part></tp:taxon-name></italic> Braun (<tp:taxon-name><tp:taxon-name-part taxon-name-part-type="order">Lepidoptera</tp:taxon-name-part></tp:taxon-name>, <tp:taxon-name><tp:taxon-name-part taxon-name-part-type="family">Gracillariidae</tp:taxon-name-part></tp:taxon-name>, <tp:taxon-name><tp:taxon-name-part taxon-name-part-type="subfamily">Lithocolletinae</tp:taxon-name-part></tp:taxon-name>)</article-title><source>Zookeys</source><day>25</day><month>11</month><year>2024</year><volume>1218</volume><fpage>333</fpage><lpage>342</lpage><pub-id pub-id-type="doi">10.3897/zookeys.1218.135606</pub-id></mixed-citation></tp:treatment-meta><tp:nomenclature><label>﻿</label><tp:taxon-name>
            <object-id xmlns:xlink="http://www.w3.org/1999/xlink" content-type="arpha" xlink:type="simple">5C10BC46-AB8B-59CF-AB9E-AC3291CF0093</object-id>
            <tp:taxon-name-part taxon-name-part-type="genus" reg="Cremastobombycia">Cremastobombycia</tp:taxon-name-part>
            <tp:taxon-name-part taxon-name-part-type="species" reg="socoromaensis">socoromaensis</tp:taxon-name-part>
            <object-id xmlns:xlink="http://www.w3.org/1999/xlink" content-type="zoobank" xlink:type="simple">https://zoobank.org/6E904F72-B578-4B30-8CD2-B6F7A8516AAE</object-id>
          </tp:taxon-name><tp:taxon-status xmlns:xlink="http://www.w3.org/1999/xlink" xlink:type="simple">sp. nov.</tp:taxon-status><xref ref-type="fig" rid="F1">Figs 1</xref><xref ref-type="fig" rid="F2">, 2</xref><xref ref-type="fig" rid="F3">, 3</xref><xref ref-type="fig" rid="F4">, 4</xref></tp:nomenclature><tp:treatment-sec sec-type="type locality" id="SECID0EWKAC"><title>Type locality.</title><p>Chile, Parinacota Province, Socoroma (<named-content xmlns:xlink="http://www.w3.org/1999/xlink" content-type="dwc:verbatimCoordinates" xlink:type="simple"><named-content content-type="geo-json" specific-use="{&#34;type&#34;:&#34;Point&#34;,&#34;coordinates&#34;:[-69.586667,-18.289444]}" id="NCID0E6KAC" xlink:type="simple">18°17'22"S, 69°35'12"W</named-content></named-content>), 3400 m elevation on the western slope of the Andes.</p></tp:treatment-sec><tp:treatment-sec sec-type="type material" id="SECID0EELAC"><title>Type material.</title><p><bold><italic>Holotype</italic>.</bold> Chile • ♂; Parinacota, Socoroma; June, 2023; H.A. Vargas leg.; ex-larva; <italic><tp:taxon-name><tp:taxon-name-part taxon-name-part-type="genus" reg="Baccharis">Baccharis</tp:taxon-name-part><tp:taxon-name-part taxon-name-part-type="species" reg="tola">tola</tp:taxon-name-part></tp:taxon-name></italic>; May, 2023; “HOLOTYPE <italic><tp:taxon-name><tp:taxon-name-part taxon-name-part-type="genus" reg="Cremastobombycia">Cremastobombycia</tp:taxon-name-part><tp:taxon-name-part taxon-name-part-type="species" reg="socoromaensis">socoromaensis</tp:taxon-name-part></tp:taxon-name></italic> Vargas” [red handwritten label]; IDEA-LEPI-2024-09; HAV-1811 [genitalia slide] (IDEA). <bold><italic>Paratypes</italic>.</bold> Chile • 2♂ 2♀; same data as for the holotype; IDEA-LEPI-2024-10 to IDEA-LEPI-2024-13; HAV-1639, 1719, 1806, 1807 [genitalia slides] (IDEA).</p></tp:treatment-sec><tp:treatment-sec sec-type="diagnosis" id="SECID0EJMAC"><title>Diagnosis.</title><p>Among the currently described <italic><tp:taxon-name><tp:taxon-name-part taxon-name-part-type="genus" reg="Cremastobombycia">Cremastobombycia</tp:taxon-name-part></tp:taxon-name></italic> species, <italic><tp:taxon-name><tp:taxon-name-part taxon-name-part-type="genus" reg="Cremastobombycia">C.</tp:taxon-name-part><tp:taxon-name-part taxon-name-part-type="species" reg="socoromaensis">socoromaensis</tp:taxon-name-part></tp:taxon-name></italic> sp. nov. is recognized based on wing pattern and genitalia morphology. Male forewing (length 3.6–3.7 mm) is brownish-orange and bears poorly defined creamy-white markings: a short longitudinal sub-basal streak and three costal and two dorsal oblique strigulae. Although female forewing (length 3.0–3.1 mm) is also brownish-orange with a sub-basal streak similar to that of the male, the four well-defined creamy-white transverse fasciae and three well-defined dark brown spots differ from the forewing pattern of the male. Male genitalia of <italic><tp:taxon-name><tp:taxon-name-part taxon-name-part-type="genus" reg="Cremastobombycia">C.</tp:taxon-name-part><tp:taxon-name-part taxon-name-part-type="species" reg="socoromaensis">socoromaensis</tp:taxon-name-part></tp:taxon-name></italic> sp. nov. resemble those of <italic><tp:taxon-name><tp:taxon-name-part taxon-name-part-type="genus" reg="Cremastobombycia">C.</tp:taxon-name-part><tp:taxon-name-part taxon-name-part-type="species" reg="chromolaenae">chromolaenae</tp:taxon-name-part></tp:taxon-name></italic> Davis, 2013 from Florida, United States. However, the poorly defined longitudinal sub-basal streak on the forewing of the former clearly contrasts with the conspicuous white longitudinal streak along the basal third on the forewing of the latter (<xref ref-type="bibr" rid="B6">Davis et al. 2013</xref>, figs 2, 3). Furthermore, the posterior projection of the tegumen, the straight margin between the lobes of the transtilla, the vesica with a cornutus in the male genitalia, and the diamond-shaped signum with a transverse fold in the female genitalia allow the recognition of <italic><tp:taxon-name><tp:taxon-name-part taxon-name-part-type="genus" reg="Cremastobombycia">C.</tp:taxon-name-part><tp:taxon-name-part taxon-name-part-type="species" reg="socoromaensis">socoromaensis</tp:taxon-name-part></tp:taxon-name></italic> sp. nov.; as in the male genitalia of <italic><tp:taxon-name><tp:taxon-name-part taxon-name-part-type="genus" reg="Cremastobombycia">C.</tp:taxon-name-part><tp:taxon-name-part taxon-name-part-type="species" reg="chromolaenae">chromolaenae</tp:taxon-name-part></tp:taxon-name></italic> the tegumen lacks a posterior projection, the margin between the lobes of the transtilla is concave, and the vesica lacks a cornutus (<xref ref-type="bibr" rid="B6">Davis et al. 2013</xref>, figs 6, 8), and the female genitalia have a strongly bilobed signum (<xref ref-type="bibr" rid="B6">Davis et al. 2013</xref>, figs 9–12). The transverse fold of the signum in the female genitalia of <italic><tp:taxon-name><tp:taxon-name-part taxon-name-part-type="genus" reg="Cremastobombycia">C.</tp:taxon-name-part><tp:taxon-name-part taxon-name-part-type="species" reg="socoromaensis">socoromaensis</tp:taxon-name-part></tp:taxon-name></italic> sp. nov. resembles that of <italic><tp:taxon-name><tp:taxon-name-part taxon-name-part-type="genus" reg="Cremastobombycia">C.</tp:taxon-name-part><tp:taxon-name-part taxon-name-part-type="species" reg="lantanella">lantanella</tp:taxon-name-part></tp:taxon-name></italic> (<xref ref-type="bibr" rid="B9">De Prins et al. 2019</xref>, fig. 436). However, in clear contrast with the male genitalia of the former, those of <italic><tp:taxon-name><tp:taxon-name-part taxon-name-part-type="genus" reg="Cremastobombycia">C.</tp:taxon-name-part><tp:taxon-name-part taxon-name-part-type="species" reg="lantanella">lantanella</tp:taxon-name-part></tp:taxon-name></italic> lack a posterior projection of the tegumen, have the saccus shorter than the vinculum width, and lack a cornutus on the vesica (<xref ref-type="bibr" rid="B9">De Prins et al. 2019</xref>, fig. 374).</p></tp:treatment-sec><tp:treatment-sec sec-type="description" id="SECID0EDAAE"><title>Description.</title><p><bold>Male</bold> (Fig. <xref ref-type="fig" rid="F1">1A</xref>). <bold><italic>Head</italic>.</bold> Vertex with narrow, elongate, raised scales, mostly brownish-orange and a few dark brown; frons with narrow, elongate, smooth brownish-orange scales. Antenna filiform, slightly shorter than forewing, silvery-gray, scape with pecten. Labial palpus straight, drooping, silvery-gray. <bold><italic>Thorax</italic></bold> (forewing length 3.6–3.7 mm). Mostly brownish-orange with scattered creamy-white dorsally; silvery-gray ventrally; legs silvery-gray. Forewing brownish-orange with poorly defined creamy-white markings, including a short longitudinal sub-basal streak and three costal and two dorsal oblique strigulae; first two costal strigulae arising before the middle, third one arising near the apex; dorsal strigulae arising near the middle; scattered dark brown scales between the two dorsal strigulae and between the second dorsal and the third costal strigulae; fringe brownish-orange. Hindwing uniformly gray with gray fringe. <bold><italic>Abdomen</italic>.</bold> Mostly gray with scattered creamy-white scales; sternum VIII flap-like, elongate. <bold><italic>Male genitalia</italic></bold> (Fig. <xref ref-type="fig" rid="F2">2</xref>). Tegumen with narrow arms slightly widened on dorsal half, with flat, somewhat triangular posterior projection bearing eight elongate setae near apex. Vinculum U-shaped. Saccus a narrow, elongate, slightly sinuous rod. Subscaphium a narrow, poorly sclerotized longitudinal stripe ending in a broad patch of microtrichiae. Juxta a broad, poorly sclerotized plate joined to posterior margin of vinculum by a narrow stripe. Transtilla well-differentiated with two widely separated lobes on anterior margin. Valva elongate, slender, length about 1.5 times the saccus; dorsal margin slightly convex near tip; ventral margin mostly straight; apex widely rounded; median surface with dense patch of stout setae on distal third. Phallus cylindrical, straight, about twice the saccus length; coecum about a third the phallus length; a narrow cleft on distal third with two small spine-like projections on opposed margins; vesica with a narrow, elongate cornutus; ductus ejaculatorius with a ring-shaped sclerite near the tip of the coecum.</p><fig id="F1" position="float" orientation="portrait"><object-id xmlns:xlink="http://www.w3.org/1999/xlink" content-type="doi" xlink:type="simple">10.3897/zookeys.1218.135606.figure1</object-id><object-id xmlns:xlink="http://www.w3.org/1999/xlink" content-type="arpha" xlink:type="simple">67264FB0-AC36-524E-B254-1C92191A1773</object-id><label>Figure 1.</label><caption><p>Habitus of <italic><tp:taxon-name><tp:taxon-name-part taxon-name-part-type="genus" reg="Cremastobombycia">Cremastobombycia</tp:taxon-name-part><tp:taxon-name-part taxon-name-part-type="species" reg="socoromaensis">socoromaensis</tp:taxon-name-part></tp:taxon-name></italic> sp. nov. (<tp:taxon-name><tp:taxon-name-part taxon-name-part-type="order">Lepidoptera</tp:taxon-name-part></tp:taxon-name>, <tp:taxon-name><tp:taxon-name-part taxon-name-part-type="family">Gracillariidae</tp:taxon-name-part></tp:taxon-name>) <bold>A</bold> holotype, male <bold>B</bold> paratype, female. Scale bars: 1 mm.</p></caption><graphic xmlns:xlink="http://www.w3.org/1999/xlink" xlink:href="zookeys-1218-333_article-135606__-g001.jpg" position="float" orientation="portrait" xlink:type="simple" id="oo_1182741.jpg"><uri content-type="original_file" xlink:type="simple">https://binary.pensoft.net/fig/1182741</uri></graphic></fig><fig id="F2" position="float" orientation="portrait"><object-id xmlns:xlink="http://www.w3.org/1999/xlink" content-type="doi" xlink:type="simple">10.3897/zookeys.1218.135606.figure2</object-id><object-id xmlns:xlink="http://www.w3.org/1999/xlink" content-type="arpha" xlink:type="simple">B9F1016D-6A0A-5038-AB7B-3155EFC1D3EE</object-id><label>Figure 2.</label><caption><p>Male genitalia and sternum VIII of <italic><tp:taxon-name><tp:taxon-name-part taxon-name-part-type="genus" reg="Cremastobombycia">Cremastobombycia</tp:taxon-name-part><tp:taxon-name-part taxon-name-part-type="species" reg="socoromaensis">socoromaensis</tp:taxon-name-part></tp:taxon-name></italic> sp. nov. (<tp:taxon-name><tp:taxon-name-part taxon-name-part-type="order">Lepidoptera</tp:taxon-name-part></tp:taxon-name>, <tp:taxon-name><tp:taxon-name-part taxon-name-part-type="family">Gracillariidae</tp:taxon-name-part></tp:taxon-name>) <bold>A</bold> male genitalia, phallus removed <bold>B</bold> phallus <bold>C</bold> sternum VIII <bold>D</bold> tegumen apex <bold>E</bold> phallus apex. Scale bars: 0.2 mm (<bold>A, B</bold>); 0.1 mm (<bold>C–E</bold>).</p></caption><graphic xmlns:xlink="http://www.w3.org/1999/xlink" xlink:href="zookeys-1218-333_article-135606__-g002.jpg" position="float" orientation="portrait" xlink:type="simple" id="oo_1182742.jpg"><uri content-type="original_file" xlink:type="simple">https://binary.pensoft.net/fig/1182742</uri></graphic></fig><p><bold>Female</bold> (Fig. <xref ref-type="fig" rid="F1">1B</xref>). Mostly similar to male, except for forewing length (3.0–3.1 mm) and maculation pattern; mostly brownish-orange with a poorly defined, short creamy-white longitudinal sub-basal streak and four well-defined creamy-white transverse fasciae, the first one convex, the three other straight; a small dark brown spot on the middle of the outer margin of the first fascia; a great dark brown spot between the outer margin of the second and the inner margin of the third fasciae and between the outer margin of the third and the inner margin of the fourth fasciae; a small dark brown spot on the outer margin of the fourth fascia. <bold><italic>Female genitalia</italic></bold> (Fig. <xref ref-type="fig" rid="F3">3</xref>). Papillae anales flattened, bearing long setae mostly near posterior margin. Posterior apophyses straight, slightly longer than posterior margin of papillae anales. Anterior apophyses dorsally curved, length similar to posterior apophyses. Ostium near the posterior margin of sternum VII. Ductus bursae membranous, narrow, about three times the posterior apophyses length; ductus seminalis arising near the posterior third of ductus bursae. Corpus bursae membranous, oval, about half the length of ductus bursae; signum a slightly sclerotized diamond-shaped plate on posterior half of corpus bursae with a well-sclerotized semicircular serrated transverse fold near the middle.</p><fig id="F3" position="float" orientation="portrait"><object-id xmlns:xlink="http://www.w3.org/1999/xlink" content-type="doi" xlink:type="simple">10.3897/zookeys.1218.135606.figure3</object-id><object-id xmlns:xlink="http://www.w3.org/1999/xlink" content-type="arpha" xlink:type="simple">14DE8904-97B8-5888-851F-7C28F5FDE174</object-id><label>Figure 3.</label><caption><p>Female genitalia of <italic><tp:taxon-name><tp:taxon-name-part taxon-name-part-type="genus" reg="Cremastobombycia">Cremastobombycia</tp:taxon-name-part><tp:taxon-name-part taxon-name-part-type="species" reg="socoromaensis">socoromaensis</tp:taxon-name-part></tp:taxon-name></italic> sp. nov. (<tp:taxon-name><tp:taxon-name-part taxon-name-part-type="order">Lepidoptera</tp:taxon-name-part></tp:taxon-name>, <tp:taxon-name><tp:taxon-name-part taxon-name-part-type="family">Gracillariidae</tp:taxon-name-part></tp:taxon-name>) <bold>A</bold> female genitalia <bold>B</bold> signum. Scale bars: 0.2 mm (<bold>A</bold>); 0.1 mm (<bold>B</bold>).</p></caption><graphic xmlns:xlink="http://www.w3.org/1999/xlink" xlink:href="zookeys-1218-333_article-135606__-g003.jpg" position="float" orientation="portrait" xlink:type="simple" id="oo_1182743.jpg"><uri content-type="original_file" xlink:type="simple">https://binary.pensoft.net/fig/1182743</uri></graphic></fig></tp:treatment-sec><tp:treatment-sec sec-type="etymology" id="SECID0EQFAE"><title>Etymology.</title><p>The specific epithet is derived from the type locality.</p></tp:treatment-sec><tp:treatment-sec sec-type="distribution" id="SECID0EVFAE"><title>Distribution</title><p><bold>(Fig. <xref ref-type="fig" rid="F4">4A</xref>).</bold> The currently documented range of <italic><tp:taxon-name><tp:taxon-name-part taxon-name-part-type="genus" reg="Cremastobombycia">C.</tp:taxon-name-part><tp:taxon-name-part taxon-name-part-type="species" reg="socoromaensis">socoromaensis</tp:taxon-name-part></tp:taxon-name></italic> sp. nov. is restricted to the type locality in the surroundings of Socoroma Village, at about 3400 m elevation on the western slope of the Andes in the Parinacota Province of northern Chile.</p><fig id="F4" position="float" orientation="portrait"><object-id xmlns:xlink="http://www.w3.org/1999/xlink" content-type="doi" xlink:type="simple">10.3897/zookeys.1218.135606.figure4</object-id><object-id xmlns:xlink="http://www.w3.org/1999/xlink" content-type="arpha" xlink:type="simple">1C32EDA2-F80C-5223-B18A-F566E2869C37</object-id><label>Figure 4.</label><caption><p>Natural history of <italic><tp:taxon-name><tp:taxon-name-part taxon-name-part-type="genus" reg="Cremastobombycia">Cremastobombycia</tp:taxon-name-part><tp:taxon-name-part taxon-name-part-type="species" reg="socoromaensis">socoromaensis</tp:taxon-name-part></tp:taxon-name></italic> sp. nov. (<tp:taxon-name><tp:taxon-name-part taxon-name-part-type="order">Lepidoptera</tp:taxon-name-part></tp:taxon-name>, <tp:taxon-name><tp:taxon-name-part taxon-name-part-type="family">Gracillariidae</tp:taxon-name-part></tp:taxon-name>) <bold>A</bold> habitat at the type locality <bold>B</bold> host plant <italic><tp:taxon-name><tp:taxon-name-part taxon-name-part-type="genus" reg="Baccharis">Baccharis</tp:taxon-name-part><tp:taxon-name-part taxon-name-part-type="species" reg="tola">tola</tp:taxon-name-part></tp:taxon-name></italic> (<tp:taxon-name><tp:taxon-name-part taxon-name-part-type="family">Asteraceae</tp:taxon-name-part></tp:taxon-name>) <bold>C</bold> leaf mine (red arrow) on <italic><tp:taxon-name><tp:taxon-name-part taxon-name-part-type="genus" reg="Baccharis">B.</tp:taxon-name-part><tp:taxon-name-part taxon-name-part-type="species" reg="tola">tola</tp:taxon-name-part></tp:taxon-name></italic><bold>D</bold> pupal exuvium (red arrow) attached to the mine after adult emergence <bold>E</bold> artificially opened leaf mine showing a pupal cocoon (red arrow). Scale bars: 5 mm.</p></caption><graphic xmlns:xlink="http://www.w3.org/1999/xlink" xlink:href="zookeys-1218-333_article-135606__-g004.jpg" position="float" orientation="portrait" xlink:type="simple" id="oo_1182744.jpg"><uri content-type="original_file" xlink:type="simple">https://binary.pensoft.net/fig/1182744</uri></graphic></fig></tp:treatment-sec><tp:treatment-sec sec-type="host" id="SECID0EUIAE"><title>Host plant</title><p><bold>(Fig. <xref ref-type="fig" rid="F4">4B</xref>).</bold><italic><tp:taxon-name><tp:taxon-name-part taxon-name-part-type="genus" reg="Baccharis">Baccharis</tp:taxon-name-part><tp:taxon-name-part taxon-name-part-type="species" reg="tola">tola</tp:taxon-name-part></tp:taxon-name></italic> is the only host plant currently recorded for <italic><tp:taxon-name><tp:taxon-name-part taxon-name-part-type="genus" reg="Cremastobombycia">C.</tp:taxon-name-part><tp:taxon-name-part taxon-name-part-type="species" reg="socoromaensis">socoromaensis</tp:taxon-name-part></tp:taxon-name></italic> sp. nov. This shrub, native to Argentina, Bolivia, Chile and Peru (<xref ref-type="bibr" rid="B13">POWO 2024</xref>), is used for medicinal purposes (<xref ref-type="bibr" rid="B17">Villagrán et al. 2003</xref>). In northern Chile, <italic><tp:taxon-name><tp:taxon-name-part taxon-name-part-type="genus" reg="Baccharis">B.</tp:taxon-name-part><tp:taxon-name-part taxon-name-part-type="species" reg="tola">tola</tp:taxon-name-part></tp:taxon-name></italic> inhabits the highlands of the Andes between about 2000–4800 m elevation (<xref ref-type="bibr" rid="B14">Rodriguez et al. 2018</xref>).</p></tp:treatment-sec><tp:treatment-sec sec-type="natural history" id="SECID0EOKAE"><title>Natural history</title><p><bold>(Fig. <xref ref-type="fig" rid="F4">4C–E</xref>).</bold> Eggs of <italic><tp:taxon-name><tp:taxon-name-part taxon-name-part-type="genus" reg="Cremastobombycia">C.</tp:taxon-name-part><tp:taxon-name-part taxon-name-part-type="species" reg="socoromaensis">socoromaensis</tp:taxon-name-part></tp:taxon-name></italic> sp. nov. are laid individually mainly on the adaxial surface of the leaf. Larva and pupa are endophytic. The hypermetamorphic larval development includes early sap-feeding and later tissue-feeding forms. The bulged, elongate mature mine occupies a large proportion of the leaf. The last instar tissue-feeding larva constructs a loose, smooth, cylindrical silk cocoon for pupation attached to the mine by anterior and posterior ends. The cocoon and the mine surface are pierced by the frontal process of the pupa to allow the adult emergence.</p></tp:treatment-sec><ref-list><ref id="B6"><mixed-citation xmlns:xlink="http://www.w3.org/1999/xlink" xlink:type="simple"><person-group><name name-style="western"><surname>Davis</surname><given-names>DR</given-names></name><name name-style="western"><surname>Diaz</surname><given-names>R</given-names></name><name name-style="western"><surname>Overholt</surname><given-names>WA</given-names></name></person-group> (<year>2013</year>) <article-title>Systematics and biology of <italic><tp:taxon-name><tp:taxon-name-part taxon-name-part-type="genus">Cremastobombycia</tp:taxon-name-part><tp:taxon-name-part taxon-name-part-type="species">chromolaenae</tp:taxon-name-part></tp:taxon-name></italic>, new species (<tp:taxon-name><tp:taxon-name-part taxon-name-part-type="family">Gracillariidae</tp:taxon-name-part></tp:taxon-name>), a natural enemy of <italic><tp:taxon-name><tp:taxon-name-part taxon-name-part-type="genus">Chromolaena</tp:taxon-name-part><tp:taxon-name-part taxon-name-part-type="species">odorata</tp:taxon-name-part></tp:taxon-name></italic> (L.) King and H. Robinson (<tp:taxon-name><tp:taxon-name-part taxon-name-part-type="family">Asteraceae</tp:taxon-name-part></tp:taxon-name>).</article-title><source>Journal of the Lepidopterists Society</source><volume>67</volume>: <fpage>35</fpage>–<lpage>41</lpage>. <ext-link xlink:href="10.18473/lepi.v67i1.a4" ext-link-type="doi" xlink:type="simple">https://doi.org/10.18473/lepi.v67i1.a4</ext-link></mixed-citation></ref><ref id="B9"><mixed-citation xmlns:xlink="http://www.w3.org/1999/xlink" xlink:type="simple"><person-group><name name-style="western"><surname>De Prins</surname><given-names>J</given-names></name><name name-style="western"><surname>Arévalo-Maldonado</surname><given-names>H</given-names></name><name name-style="western"><surname>Davis</surname><given-names>DR</given-names></name><name name-style="western"><surname>Landry</surname><given-names>B</given-names></name><name name-style="western"><surname>Vargas</surname><given-names>HA</given-names></name><name name-style="western"><surname>Davis</surname><given-names>MM</given-names></name><name name-style="western"><surname>Brito</surname><given-names>R</given-names></name><name name-style="western"><surname>Fochezato</surname><given-names>J</given-names></name><name name-style="western"><surname>Oshima</surname><given-names>I</given-names></name><name name-style="western"><surname>Moreira</surname><given-names>GRP</given-names></name></person-group> (<year>2019</year>) <article-title>An illustrated catalogue of the Neotropical <tp:taxon-name><tp:taxon-name-part taxon-name-part-type="family">Gracillariidae</tp:taxon-name-part></tp:taxon-name> (<tp:taxon-name><tp:taxon-name-part taxon-name-part-type="order">Lepidoptera</tp:taxon-name-part></tp:taxon-name>) with new data on primary types.</article-title><source>Zootaxa</source><volume>4575</volume>: <fpage>1</fpage>–<lpage>110</lpage>. <ext-link xlink:href="10.11646/zootaxa.4575.1.1" ext-link-type="doi" xlink:type="simple">https://doi.org/10.11646/zootaxa.4575.1.1</ext-link></mixed-citation></ref><ref id="B13"><mixed-citation xmlns:xlink="http://www.w3.org/1999/xlink" xlink:type="simple">POWO (<year>2024</year>) Plants of the World Online. Royal Botanic Gardens, Kew. <ext-link xlink:href="https://powo.science.kew.org/" ext-link-type="uri" xlink:type="simple">https://powo.science.kew.org/</ext-link> [Retrieved 21 August 2024]</mixed-citation></ref><ref id="B17"><mixed-citation xmlns:xlink="http://www.w3.org/1999/xlink" xlink:type="simple"><person-group><name name-style="western"><surname>Villagrán</surname><given-names>C</given-names></name><name name-style="western"><surname>Romo</surname><given-names>M</given-names></name><name name-style="western"><surname>Castro</surname><given-names>V</given-names></name></person-group> (<year>2003</year>) <article-title>Etnobotánica del sur de los Andes de la Primera Región de Chile: Un enlace entre las culturas altiplánicas y las de quebradas altas del Loa superior.</article-title><source>Chungara (Arica)</source><volume>35</volume>: <fpage>73</fpage>–<lpage>124</lpage>. <ext-link xlink:href="10.4067/S0717-73562003000100005" ext-link-type="doi" xlink:type="simple">https://doi.org/10.4067/S0717-73562003000100005</ext-link></mixed-citation></ref><ref id="B14"><mixed-citation xmlns:xlink="http://www.w3.org/1999/xlink" xlink:type="simple"><person-group><name name-style="western"><surname>Rodriguez</surname><given-names>R</given-names></name><name name-style="western"><surname>Marticorena</surname><given-names>C</given-names></name><name name-style="western"><surname>Alarcón</surname><given-names>D</given-names></name><name name-style="western"><surname>Baeza</surname><given-names>C</given-names></name><name name-style="western"><surname>Cavieres</surname><given-names>L</given-names></name><name name-style="western"><surname>Finot</surname><given-names>VL</given-names></name><name name-style="western"><surname>Fuentes</surname><given-names>N</given-names></name><name name-style="western"><surname>Kiessling</surname><given-names>A</given-names></name><name name-style="western"><surname>Mihoc</surname><given-names>M</given-names></name><name name-style="western"><surname>Pauchard</surname><given-names>A</given-names></name><name name-style="western"><surname>Ruiz</surname><given-names>E</given-names></name><name name-style="western"><surname>Sanchez</surname><given-names>P</given-names></name><name name-style="western"><surname>Marticorena</surname><given-names>A</given-names></name></person-group> (<year>2018</year>) <article-title>Catálogo de las plantas vasculares de Chile. Gayana.</article-title><source>Botánica</source><volume>75</volume>: <fpage>1</fpage>–<lpage>430</lpage>. <ext-link xlink:href="10.4067/S0717-66432018000100001" ext-link-type="doi" xlink:type="simple">https://doi.org/10.4067/S0717-66432018000100001</ext-link></mixed-citation></ref></ref-list></tp:taxon-treatment>
